# Supplementary material for: Organic Matter Type Defines the Composition of Active Microbial Communities Originating From Anoxic Baltic Sea Sediments
Source: Front Microbiol. 2021 May 5;12:628301. doi: 10.3389/fmicb.2021.628301 (PMC8131844; doi:10.3389/fmicb.2021.628301)
Supplement: Supplementary file 2 [file Table_1.xlsx]

## Sheet: reads_of_active_otus_by_sample_
Supplementary Table S4. Description of the reads of active operational taxonomic units (OTUs) at genus level
Genus2									A_T7	A_T21	A_T63		PRO_T7	PRO_T21	PRO_T63		PM_T7	PM_T21	PM_T63
150	Archaea	*	*	uncultured archaeon	uncultured archaeon	uncultured archaeon			0	0	0		0	1	0		1	0	0
151	Archaea	Asgardaeota	Odinarchaeia	uncultured archaeon	uncultured archaeon	uncultured archaeon			0	0	0		0	0	0		1	0	0
110	Archaea	Crenarchaeota	Bathyarchaeia	uncultured archaeon	uncultured archaeon	uncultured archaeon			0	0	0		0	0	0		5	3	4
152	Archaea	Crenarchaeota	Bathyarchaeia	*	*	*			0	0	0		0	0	0		1	0	0
153	Archaea	Crenarchaeota	Bathyarchaeia	uncultured crenarchaeote	uncultured crenarchaeote	uncultured crenarchaeote			0	0	0		0	0	0		1	0	0
179	Archaea	Diapherotrites	Iainarchaeia	Iainarchaeales	Diapherotrites archaeon SCGC AAA011-K09	Diapherotrites archaeon SCGC AAA011-K09			0	0	0		0	1	0		0	0	0
180	Archaea	Diapherotrites	Iainarchaeia	Iainarchaeales	uncultured archaeon	uncultured archaeon			0	0	0		0	1	0		0	0	0
76	Archaea	Euryarchaeota	Methanomicrobia	Methanocellales	uncultured	uncultured archaeon			0	0	0		0	0	0		0	1	0
27	Archaea	Euryarchaeota	Thermoplasmata	uncultured	uncultured archaeon	uncultured archaeon			1	0	0		0	0	0		0	0	0
77	Archaea	Euryarchaeota	Thermoplasmata	uncultured	*	*			0	0	0		0	0	0		0	1	0
108	Archaea	Euryarchaeota	Thermoplasmata	Marine Benthic Group D and DHVEG-1	uncultured archaeon	uncultured archaeon			0	0	0		0	0	0		2	2	1
78	Archaea	Nanoarchaeaeota	Nanohaloarchaeia	Aenigmarchaeales	uncultured archaeon	uncultured archaeon			0	0	0		0	0	0		0	1	0
181	Archaea	Nanoarchaeaeota	Woesearchaeia	*	*	*			0	0	0		0	1	0		0	0	0
79	Archaea	Nanoarchaeaeota	Woesearchaeia	archaeon GW2011_AR18	archaeon GW2011_AR18	archaeon GW2011_AR18			0	0	0		0	0	1		0	1	0
154	Archaea	Nanoarchaeaeota	Woesearchaeia	archaeon GW2011_AR13	archaeon GW2011_AR13	archaeon GW2011_AR13			0	0	0		0	0	0		1	0	0
112	Archaea	Nanoarchaeaeota	Woesearchaeia	metagenome	metagenome	metagenome			0	0	0		0	0	0		0	0	1
113	Archaea	Nanoarchaeaeota	Woesearchaeia	Nanoarchaeota archaeon SCGC AAA011-D5	Nanoarchaeota archaeon SCGC AAA011-D5	Nanoarchaeota archaeon SCGC AAA011-D5			0	0	0		0	0	0		0	0	1
147	Archaea	Nanoarchaeaeota	Woesearchaeia	uncultured archaeon	uncultured archaeon	uncultured archaeon			0	0	0		0	1	1		1	0	2
155	Archaea	Nanoarchaeaeota	Woesearchaeia	uncultured crenarchaeote	uncultured crenarchaeote	uncultured crenarchaeote			0	0	0		0	1	0		1	0	0
80	Archaea	Nanoarchaeaeota	Woesearchaeia	uncultured euryarchaeote	uncultured euryarchaeote	uncultured euryarchaeote			0	0	0		0	0	0		4	1	5
114	Archaea	Thaumarchaeota	Nitrososphaeria	Nitrosopumilales	Nitrosopumilaceae	Candidatus Nitrosopumilus			0	0	0		0	0	0		0	0	1
81	Bacteria	Acetothermia	Acetothermiia	uncultured bacterium	uncultured bacterium	uncultured bacterium			0	0	0		0	0	0		0	1	0
210	Bacteria	Acidobacteria	Acidobacteriia	Subgroup 13	uncultured bacterium	uncultured bacterium			0	0	0		1	0	0		0	0	0
176	Bacteria	Acidobacteria	Aminicenantia	Aminicenantales	uncultured bacterium	uncultured bacterium			0	0	0		0	0	1		2	0	0
28	Bacteria	Acidobacteria	Subgroup 22	uncultured Acidobacteria bacterium	uncultured Acidobacteria bacterium	uncultured Acidobacteria bacterium			1	0	0		0	0	0		0	0	0
29	Bacteria	Acidobacteria	Thermoanaerobaculia	Thermoanaerobaculales	Thermoanaerobaculaceae	Subgroup 10			1	0	0		0	0	0		0	0	0
30	Bacteria	Acidobacteria	Thermoanaerobaculia	Thermoanaerobaculales	Thermoanaerobaculaceae	Subgroup 23			1	0	0		0	0	0		0	0	0
31	Bacteria	Actinobacteria	Acidimicrobiia	Actinomarinales	uncultured	*			1	0	0		0	0	0		0	0	0
32	Bacteria	Actinobacteria	Acidimicrobiia	IMCC26256	uncultured actinobacterium	uncultured actinobacterium			1	0	0		0	0	0		0	0	0
33	Bacteria	Actinobacteria	Acidimicrobiia	Microtrichales	Ilumatobacteraceae	Ilumatobacter			1	0	0		0	0	0		0	0	0
59	Bacteria	Actinobacteria	Actinobacteria	Corynebacteriales	Mycobacteriaceae	Mycobacterium			2	0	0		0	0	0		1	2	0
34	Bacteria	Actinobacteria	Thermoleophilia	Solirubrobacterales	67-14	uncultured actinobacterium			1	0	0		0	0	0		1	0	0
35	Bacteria	Actinobacteria	Thermoleophilia	Solirubrobacterales	67-14	uncultured bacterium			1	0	0		0	0	0		0	0	0
36	Bacteria	Actinobacteria	Thermoleophilia	Solirubrobacterales	Solirubrobacteraceae	Conexibacter			1	0	0		0	0	0		0	1	0
60	Bacteria	Actinobacteria	Thermoleophilia	Gaiellales	uncultured	uncultured bacterium			2	0	0		0	0	0		0	0	0
82	Bacteria	Actinobacteria	WCHB1-81	*	*	*			0	0	0		0	0	0		0	1	0
156	Bacteria	Actinobacteria	WCHB1-81	uncultured bacterium	uncultured bacterium	uncultured bacterium			0	0	0		0	0	0		1	0	0
157	Bacteria	Aerophobetes	*	*	*	*			0	0	0		0	0	0		1	0	0
158	Bacteria	Aerophobetes	uncultured bacterium	uncultured bacterium	uncultured bacterium	uncultured bacterium			0	0	0		0	0	0		1	0	0
71	Bacteria	Armatimonadetes	DG-56	uncultured bacterium	uncultured bacterium	uncultured bacterium			4	0	0		0	1	5		0	1	0
159	Bacteria	Armatimonadetes	Chthonomonadetes	Chthonomonadales	uncultured Lutispora sp.	uncultured Lutispora sp.			0	0	0		0	0	0		1	0	0
160	Bacteria	Atribacteria	JS1	uncultured bacterium	uncultured bacterium	uncultured bacterium			0	0	0		0	0	0		1	0	0
1	Bacteria	Bacteroidetes	Bacteroidia	Bacteroidales	Prevotellaceae	Prevotellaceae Ga6A1 group			0	1	0		0	0	0		0	0	0
2	Bacteria	Bacteroidetes	Bacteroidia	Bacteroidales	Tannerellaceae	Parabacteroides			0	1	0		0	0	0		0	0	0
11	Bacteria	Bacteroidetes	Bacteroidia	Bacteroidales	Bacteroidaceae	Bacteroides			0	3	0		0	0	0		0	0	0
161	Bacteria	Bacteroidetes	Bacteroidia	Bacteroidales	Marinilabiliaceae	uncultured			0	0	0		0	0	4		1	0	0
193	Bacteria	Bacteroidetes	Bacteroidia	Bacteroidales	Bacteroidetes BD2-2	uncultured Bacteroidetes bacterium			0	0	0		0	0	1		0	0	0
194	Bacteria	Bacteroidetes	Bacteroidia	Bacteroidales	Marinifilaceae	Marinifilum			0	0	0		0	0	1		0	0	0
195	Bacteria	Bacteroidetes	Bacteroidia	Bacteroidales	Prolixibacteraceae	Draconibacterium			0	0	0		0	0	1		0	0	0
12	Bacteria	Bacteroidetes	Bacteroidia	Bacteroidetes VC2.1 Bac22	uncultured Bacteroidetes bacterium	uncultured Bacteroidetes bacterium			0	0	1		0	0	0		0	0	0
115	Bacteria	Bacteroidetes	Bacteroidia	Cytophagales	Cyclobacteriaceae	uncultured			0	0	0		0	0	0		0	0	1
116	Bacteria	Bacteroidetes	Bacteroidia	Flavobacteriales	Flavobacteriaceae	Lutibacter			0	0	0		0	0	0		0	0	1
182	Bacteria	Bacteroidetes	Bacteroidia	Flavobacteriales	Flavobacteriaceae	Jejudonia			0	0	0		0	1	0		0	0	0
117	Bacteria	Bacteroidetes	Bacteroidia	Sphingobacteriales	Lentimicrobiaceae	uncultured bacterium			0	0	0		0	0	1		0	0	1
118	Bacteria	Bacteroidetes	Chlorobia	Chlorobiales	Chlorobiaceae	*			0	0	0		0	0	0		0	0	1
37	Bacteria	BRC1	uncultured bacterium	uncultured bacterium	uncultured bacterium	uncultured bacterium			1	0	0		0	0	0		1	1	0
119	Bacteria	Calditrichaeota	Calditrichia	Calditrichales	Calditrichaceae	*			0	0	0		0	0	0		0	0	1
120	Bacteria	Chlamydiae	Chlamydiae	Chlamydiales	Simkaniaceae	metagenome			0	0	0		0	0	0		0	0	1
148	Bacteria	Chlamydiae	Chlamydiae	Chlamydiales	Simkaniaceae	uncultured			0	0	0		0	0	0		0	0	2
38	Bacteria	Chloroflexi	Anaerolineae	ADurb.Bin180	uncultured bacterium	uncultured bacterium			1	0	0		0	0	2		1	1	0
3	Bacteria	Chloroflexi	Anaerolineae	Anaerolineales	Anaerolineaceae	uncultured			1	1	0		0	3	0		11	4	0
121	Bacteria	Chloroflexi	Anaerolineae	Anaerolineales	Anaerolineaceae	Thermomarinilinea			0	0	0		0	0	0		0	0	1
196	Bacteria	Chloroflexi	Anaerolineae	MSB-5B2	uncultured bacterium	uncultured bacterium			0	0	0		1	0	1		0	0	0
209	Bacteria	Chloroflexi	Anaerolineae	RBG-13-54-9	uncultured bacterium	uncultured bacterium			0	0	0		0	0	3		0	0	0
39	Bacteria	Chloroflexi	Anaerolineae	SBR1031	uncultured bacterium	uncultured bacterium			1	0	0		0	0	4		2	1	0
40	Bacteria	Chloroflexi	Anaerolineae	SBR1031	uncultured Chloroflexi bacterium	uncultured Chloroflexi bacterium			1	0	0		0	0	0		0	0	0
197	Bacteria	Chloroflexi	Anaerolineae	Thermoflexales	Thermoflexaceae	Thermoflexus			0	0	0		0	0	1		0	0	0
41	Bacteria	Chloroflexi	Anaerolineae	uncultured	uncultured bacterium	uncultured bacterium			1	0	0		0	0	0		0	0	0
183	Bacteria	Chloroflexi	Dehalococcoidia	661239	uncultured bacterium	uncultured bacterium			0	0	0		0	1	0		0	0	0
162	Bacteria	Chloroflexi	Dehalococcoidia	*	*	*			0	0	0		0	1	0		1	0	0
163	Bacteria	Chloroflexi	Dehalococcoidia	*	uncultured bacterium	uncultured bacterium			0	0	0		0	0	0		1	0	0
111	Bacteria	Chloroflexi	Dehalococcoidia	DscP2	uncultured bacterium	uncultured bacterium			0	0	0		0	2	0		1	3	0
83	Bacteria	Chloroflexi	Dehalococcoidia	FW22	uncultured bacterium	uncultured bacterium			0	0	0		0	0	0		0	1	0
84	Bacteria	Chloroflexi	Dehalococcoidia	GIF3	uncultured bacterium	uncultured bacterium			0	0	0		0	1	0		2	1	0
164	Bacteria	Chloroflexi	Dehalococcoidia	GIF3	uncultured organism	uncultured organism			0	0	0		0	0	0		1	0	0
85	Bacteria	Chloroflexi	Dehalococcoidia	GIF9	AB-539-J10	SCGC-AB-539-J10			0	0	0		0	1	0		3	1	0
86	Bacteria	Chloroflexi	Dehalococcoidia	GIF9	uncultured bacterium	uncultured bacterium			0	0	0		0	0	0		1	1	0
198	Bacteria	Chloroflexi	Dehalococcoidia	GIF9	AB-539-J10	uncultured bacterium			0	0	0		0	0	1		0	0	0
165	Bacteria	Chloroflexi	Dehalococcoidia	H3.93	uncultured bacterium	uncultured bacterium			0	0	0		0	0	0		1	0	0
87	Bacteria	Chloroflexi	Dehalococcoidia	MSBL5	uncultured bacterium	uncultured bacterium			0	0	0		0	1	0		3	1	0
88	Bacteria	Chloroflexi	Dehalococcoidia	MSBL5	uncultured Dehalococcoides sp.	uncultured Dehalococcoides sp.			0	0	0		0	0	0		0	1	0
68	Bacteria	Chloroflexi	Dehalococcoidia	S085	uncultured bacterium	uncultured bacterium			3	0	0		0	0	1		0	2	0
89	Bacteria	Chloroflexi	Dehalococcoidia	Sh765B-AG-111	uncultured bacterium	uncultured bacterium			0	0	0		0	0	0		0	1	0
166	Bacteria	Chloroflexi	Dehalococcoidia	t0.6.f	uncultured bacterium	uncultured bacterium			0	0	0		0	0	0		1	0	0
122	Bacteria	Chloroflexi	Dehalococcoidia	uncultured bacterium	uncultured bacterium	uncultured bacterium			0	0	0		0	1	0		1	0	1
69	Bacteria	Chloroflexi	JG30-KF-CM66	uncultured bacterium	uncultured bacterium	uncultured bacterium			3	0	0		0	0	2		0	3	0
10	Bacteria	Cyanobacteria	Oxyphotobacteria	Chloroplast	uncultured bacterium	uncultured bacterium			5	2	0		0	0	1		3	2	1
42	Bacteria	Cyanobacteria	Oxyphotobacteria	Chloroplast	uncultured marine eukaryote	uncultured marine eukaryote			1	0	0		0	0	0		1	1	0
43	Bacteria	Cyanobacteria	Oxyphotobacteria	Synechococcales	Cyanobiaceae	Cyanobium PCC-6307			1	0	0		0	0	0		0	0	0
123	Bacteria	Cyanobacteria	Oxyphotobacteria	Synechococcales	Cyanobiaceae	Synechococcus CC9902			0	0	0		0	0	0		0	0	1
167	Bacteria	Cyanobacteria	Oxyphotobacteria	Chloroplast	*	*			0	0	0		0	0	0		1	0	0
168	Bacteria	Cyanobacteria	Oxyphotobacteria	Chloroplast	Nannochloropsis oceanica	Nannochloropsis oceanica			0	0	0		0	0	0		1	0	0
184	Bacteria	Cyanobacteria	Oxyphotobacteria	Chloroplast	Chlorophyta symbiont of Lubomirskia sp.	Chlorophyta symbiont of Lubomirskia sp.			0	0	0		0	1	0		0	0	0
90	Bacteria	Dependentiae	Babeliae	Babeliales	Vermiphilaceae	uncultured bacterium			0	0	0		0	0	0		0	1	1
124	Bacteria	Dependentiae	Babeliae	Babeliales	Babeliaceae	uncultured sediment bacterium			0	0	0		0	0	0		0	0	1
4	Bacteria	Epsilonbacteraeota	Campylobacteria	Campylobacterales	Sulfurovaceae	Sulfurovum			0	1	3		0	0	0		0	0	0
13	Bacteria	Epsilonbacteraeota	Campylobacteria	Campylobacterales	Sulfurospirillaceae	Sulfurospirillum			0	0	1		0	1	0		0	0	0
23	Bacteria	Epsilonbacteraeota	Campylobacteria	Campylobacterales	Arcobacteraceae	Arcobacter			0	0	2		0	1	0		0	0	1
24	Bacteria	Epsilonbacteraeota	Campylobacteria	Campylobacterales	Thiovulaceae	Sulfurimonas			0	0	2		0	1	0		0	0	3
125	Bacteria	Epsilonbacteraeota	Campylobacteria	Campylobacterales	*	*			0	0	0		0	0	0		0	0	1
169	Bacteria	Fibrobacteres	Fibrobacteria	Fibrobacterales	TG3	uncultured organism			0	0	0		0	0	0		1	0	0
185	Bacteria	Fibrobacteres	Chitinivibrionia	Chitinivibrionales	Chitinivibrionaceae	possible genus 03			0	0	0		0	1	0		0	0	0
25	Bacteria	Firmicutes	Clostridia	Clostridiales	*	*			0	0	3		0	0	0		0	0	0
26	Bacteria	Firmicutes	Clostridia	Clostridiales	Peptococcaceae	Desulfotomaculum			0	0	3		0	0	0		0	0	0
91	Bacteria	Firmicutes	Clostridia	Clostridiales	Family XIII	uncultured			0	0	0		0	0	0		0	1	0
126	Bacteria	Firmicutes	Clostridia	Clostridiales	Family XII	Fusibacter			0	0	0		0	1	2		1	0	1
127	Bacteria	Firmicutes	Clostridia	Clostridiales	Gracilibacteraceae	*			0	0	0		0	0	0		0	0	1
128	Bacteria	Firmicutes	Clostridia	Clostridiales	TC1	uncultured bacterium			0	0	0		0	0	0		0	0	1
186	Bacteria	Firmicutes	Clostridia	Clostridiales	Clostridiaceae 1	Clostridium sensu stricto 1			0	0	0		0	1	0		0	0	0
199	Bacteria	Firmicutes	Clostridia	Clostridiales	Clostridiaceae 1	Clostridium sensu stricto 7			0	0	0		0	0	1		0	0	0
200	Bacteria	Firmicutes	Clostridia	Clostridiales	Eubacteriaceae	Anaerofustis			0	0	0		0	0	1		0	0	0
201	Bacteria	Firmicutes	Clostridia	Clostridiales	Family XI	Sedimentibacter			0	0	0		0	0	1		0	0	0
202	Bacteria	Firmicutes	Clostridia	Clostridiales	Family XIII	Anaerovorax			0	0	0		0	0	1		0	0	0
203	Bacteria	Firmicutes	Clostridia	Clostridiales	Lachnospiraceae	uncultured			0	0	0		0	0	1		0	0	0
129	Bacteria	Firmicutes	Clostridia	Thermoanaerobacterales	SRB2	uncultured Firmicutes bacterium			0	0	0		0	0	0		0	0	1
5	Bacteria	Fusobacteria	Fusobacteriia	Fusobacteriales	Fusobacteriaceae	Fusobacterium			0	1	0		0	0	0		0	0	0
61	Bacteria	Gemmatimonadetes	PAUC43f marine benthic group	uncultured bacterium	uncultured bacterium	uncultured bacterium			2	0	0		0	0	0		0	1	0
92	Bacteria	Gemmatimonadetes	MD2902-B12	uncultured bacterium	uncultured bacterium	uncultured bacterium			0	0	0		0	1	0		1	1	0
170	Bacteria	Gemmatimonadetes	MD2902-B12	uncultured microorganism	uncultured microorganism	uncultured microorganism			0	0	0		0	0	0		1	0	0
187	Bacteria	GN01	uncultured bacterium	uncultured bacterium	uncultured bacterium	uncultured bacterium			0	0	0		1	1	1		0	0	0
204	Bacteria	Hydrogenedentes	Hydrogenedentia	Hydrogenedentiales	Hydrogenedensaceae	uncultured bacterium			0	0	0		0	0	1		0	0	0
14	Bacteria	Kiritimatiellaeota	Kiritimatiellae	Kiritimatiellales	Kiritimatiellaceae	MSBL3			0	0	1		0	1	0		0	0	1
130	Bacteria	Latescibacteria	*	*	*	*			0	0	0		0	0	0		0	0	1
131	Bacteria	Latescibacteria	uncultured bacterium	uncultured bacterium	uncultured bacterium	uncultured bacterium			0	0	0		0	0	0		0	0	1
149	Bacteria	Latescibacteria	Latescibacteria	Latescibacterales	Latescibacteraceae	uncultured bacterium			0	0	0		0	0	0		1	0	3
188	Bacteria	Latescibacteria	Latescibacteria	Latescibacterales	Latescibacteraceae	Candidatus Latescibacter			0	0	0		0	1	0		0	0	0
189	Bacteria	Latescibacteria	uncultured Latescibacteria bacterium	uncultured Latescibacteria bacterium	uncultured Latescibacteria bacterium	uncultured Latescibacteria bacterium			0	0	0		0	1	0		0	0	0
132	Bacteria	LCP-89	uncultured Deferribacteres bacterium	uncultured Deferribacteres bacterium	uncultured Deferribacteres bacterium	uncultured Deferribacteres bacterium			0	0	0		0	0	0		0	0	1
133	Bacteria	Marinimicrobia (SAR406 clade)	uncultured bacterium	uncultured bacterium	uncultured bacterium	uncultured bacterium			0	0	0		0	0	0		0	0	1
44	Bacteria	Nitrospinae	P9X2b3D02	uncultured bacterium	uncultured bacterium	uncultured bacterium			1	0	0		0	0	0		0	0	0
45	Bacteria	Nitrospirae	Thermodesulfovibrionia	uncultured	uncultured bacterium	uncultured bacterium			1	0	0		0	1	0		1	2	1
93	Bacteria	Nitrospirae	Nitrospira	Nitrospirales	Nitrospiraceae	Nitrospira			0	0	0		0	0	0		0	1	0
94	Bacteria	Nitrospirae	Thermodesulfovibrionia	uncultured	*	*			0	0	0		0	0	0		1	1	0
46	Bacteria	Patescibacteria	Microgenomatia	Candidatus Woykebacteria	uncultured bacterium	uncultured bacterium			1	0	0		0	0	0		2	0	0
109	Bacteria	Patescibacteria	Parcubacteria	Candidatus Yanofskybacteria	uncultured bacterium	uncultured bacterium			0	0	0		0	1	0		2	2	0
47	Bacteria	Planctomycetes	*	*	*	*			1	0	0		0	0	0		0	0	0
48	Bacteria	Planctomycetes	Brocadiae	SM23-32	uncultured bacterium	uncultured bacterium			1	0	0		0	0	0		0	2	0
62	Bacteria	Planctomycetes	Brocadiae	SM23-32	Planctomycetes bacterium SM23	Planctomycetes bacterium SM23_32			2	0	0		2	0	0		0	1	0
95	Bacteria	Planctomycetes	ODP123	uncultured bacterium	uncultured bacterium	uncultured bacterium			0	0	0		0	0	0		0	1	0
134	Bacteria	Planctomycetes	OM190	uncultured bacterium	uncultured bacterium	uncultured bacterium			0	0	0		0	0	0		0	0	1
171	Bacteria	Patescibacteria	Parcubacteria	uncultured bacterium	uncultured bacterium	uncultured bacterium			0	0	0		0	1	0		1	0	0
6	Bacteria	Planctomycetes	Phycisphaerae	CCM11a	uncultured planctomycete	uncultured planctomycete			2	1	0		0	0	1		1	1	0
75	Bacteria	Planctomycetes	Phycisphaerae	CCM11a	uncultured bacterium	uncultured bacterium			7	0	0		3	1	4		1	3	0
72	Bacteria	Planctomycetes	Phycisphaerae	DG-20	uncultured bacterium	uncultured bacterium			4	0	0		1	0	0		1	3	0
49	Bacteria	Planctomycetes	Phycisphaerae	mle1-8	uncultured organism	uncultured organism			1	0	0		1	0	0		1	0	0
70	Bacteria	Planctomycetes	Phycisphaerae	mle1-8	uncultured bacterium	uncultured bacterium			3	0	0		2	1	1		0	3	1
7	Bacteria	Planctomycetes	Phycisphaerae	MSBL9	SG8-4	uncultured bacterium			0	1	0		0	5	0		26	27	2
135	Bacteria	Planctomycetes	Phycisphaerae	MSBL9	4572-13	uncultured bacterium			0	0	0		0	0	0		0	0	1
172	Bacteria	Planctomycetes	Phycisphaerae	MSBL9	SG8-4	*			0	0	0		0	0	0		1	0	0
190	Bacteria	Planctomycetes	Phycisphaerae	MSBL9	SM23-30	uncultured bacterium			0	0	0		0	1	0		0	0	0
50	Bacteria	Planctomycetes	Phycisphaerae	Phycisphaerales	AKAU3564 sediment group	metagenome			1	0	0		0	0	0		0	0	0
51	Bacteria	Planctomycetes	Phycisphaerae	Phycisphaerales	AKAU3564 sediment group	uncultured planctomycete			1	0	0		0	0	0		0	0	0
63	Bacteria	Planctomycetes	Phycisphaerae	Phycisphaerales	AKAU3564 sediment group	uncultured organism			2	0	0		0	0	0		0	0	0
73	Bacteria	Planctomycetes	Phycisphaerae	Phycisphaerales	AKAU3564 sediment group	uncultured bacterium			6	0	0		1	1	1		3	6	2
205	Bacteria	Planctomycetes	Phycisphaerae	Phycisphaerales	AKAU3564 sediment group	uncultured Phycisphaerales bacterium			0	0	0		0	0	1		0	0	0
52	Bacteria	Planctomycetes	Phycisphaerae	Pla1 lineage	uncultured bacterium	uncultured bacterium			1	0	0		0	0	0		0	1	0
53	Bacteria	Planctomycetes	Pla3 lineage	uncultured bacterium	uncultured bacterium	uncultured bacterium			1	0	0		0	0	0		0	0	0
64	Bacteria	Planctomycetes	Planctomycetacia	Pirellulales	Pirellulaceae	Pir4 lineage			2	0	0		0	0	1		0	0	0
65	Bacteria	Planctomycetes	Planctomycetacia	Pirellulales	Pirellulaceae	uncultured			2	0	0		0	0	0		0	0	2
136	Bacteria	Planctomycetes	Planctomycetacia	Pirellulales	Pirellulaceae	*			0	0	0		0	0	0		0	0	1
137	Bacteria	Planctomycetes	Planctomycetacia	Pirellulales	Pirellulaceae	Pirellula			0	0	0		0	0	0		0	0	1
96	Bacteria	Planctomycetes	SPG12-343-353-B69	uncultured bacterium	uncultured bacterium	uncultured bacterium			0	0	0		0	0	0		2	1	0
74	Bacteria	Planctomycetes	vadinHA49	uncultured bacterium	uncultured bacterium	uncultured bacterium			6	0	0		1	1	0		1	2	0
97	Bacteria	Planctomycetes	vadinHA49	*	*	*			0	0	0		0	0	0		1	1	0
54	Bacteria	Proteobacteria	Alphaproteobacteria	Rhizobiales	Hyphomicrobiaceae	uncultured			1	0	0		0	0	0		0	0	0
55	Bacteria	Proteobacteria	Alphaproteobacteria	Rhizobiales	Methyloligellaceae	*			1	0	0		0	1	0		1	1	1
56	Bacteria	Proteobacteria	Alphaproteobacteria	Rhizobiales	Methyloligellaceae	Methyloceanibacter			1	0	0		0	0	0		0	0	0
138	Bacteria	Proteobacteria	Alphaproteobacteria	Rhizobiales	Rhizobiaceae	Allorhizobium-Neorhizobium-Pararhizobium-Rhizobium			0	0	0		0	0	0		0	0	1
173	Bacteria	Proteobacteria	Alphaproteobacteria	Rhodobacterales	Rhodobacteraceae	*			0	0	0		0	0	0		1	0	0
57	Bacteria	Proteobacteria	Alphaproteobacteria	Rickettsiales	Mitochondria	uncultured bacterium			1	0	0		0	0	0		0	2	1
177	Bacteria	Proteobacteria	Alphaproteobacteria	Rickettsiales	Mitochondria	Nannochloropsis oculata			0	0	0		0	0	0		2	0	0
98	Bacteria	Proteobacteria	Deltaproteobacteria	10bav-F6	uncultured bacterium	uncultured bacterium			0	0	0		0	0	0		0	1	0
139	Bacteria	Proteobacteria	Deltaproteobacteria	Bdellovibrionales	Bacteriovoracaceae	uncultured			0	0	0		0	0	0		0	0	1
99	Bacteria	Proteobacteria	Deltaproteobacteria	Desulfarculales	Desulfarculaceae	Desulfatiglans			0	0	0		0	0	0		2	1	1
15	Bacteria	Proteobacteria	Deltaproteobacteria	Desulfobacterales	Desulfobulbaceae	Desulfocapsa			0	0	1		0	0	0		0	0	0
16	Bacteria	Proteobacteria	Deltaproteobacteria	Desulfobacterales	Desulfobulbaceae	MSBL7			0	0	1		0	1	0		0	0	0
17	Bacteria	Proteobacteria	Deltaproteobacteria	Desulfobacterales	Desulfobulbaceae	uncultured			0	0	1		0	0	0		0	0	0
100	Bacteria	Proteobacteria	Deltaproteobacteria	Desulfobacterales	Desulfobacteraceae	SEEP-SRB1			0	0	0		0	0	1		3	1	0
101	Bacteria	Proteobacteria	Deltaproteobacteria	Desulfobacterales	Desulfobulbaceae	uncultured bacterium			0	0	0		0	0	0		0	1	0
140	Bacteria	Proteobacteria	Deltaproteobacteria	Desulfobacterales	Desulfobacteraceae	uncultured			0	0	0		0	0	0		0	0	1
18	Bacteria	Proteobacteria	Deltaproteobacteria	Desulfuromonadales	Desulfuromonadaceae	Desulfuromusa			0	0	1		0	0	0		0	0	0
19	Bacteria	Proteobacteria	Deltaproteobacteria	Desulfuromonadales	Desulfuromonadaceae	Pelobacter			0	0	1		0	0	0		0	0	0
58	Bacteria	Proteobacteria	Deltaproteobacteria	MBNT15	uncultured delta proteobacterium	uncultured delta proteobacterium			1	0	0		0	0	0		1	0	0
102	Bacteria	Proteobacteria	Deltaproteobacteria	Myxococcales	bacteriap25	uncultured bacterium			0	0	0		0	1	0		0	1	0
66	Bacteria	Proteobacteria	Deltaproteobacteria	NB1-j	uncultured delta proteobacterium	uncultured delta proteobacterium			2	0	0		0	0	0		0	0	0
103	Bacteria	Proteobacteria	Deltaproteobacteria	SAR324 clade(Marine group B)	uncultured bacterium	uncultured bacterium			0	0	0		0	0	0		0	1	0
178	Bacteria	Proteobacteria	Deltaproteobacteria	Sva0485	uncultured bacterium	uncultured bacterium			0	0	0		0	0	0		2	0	0
67	Bacteria	Proteobacteria	Deltaproteobacteria	Syntrophobacterales	Syntrophaceae	Desulfobacca			2	0	0		0	1	0		1	1	0
20	Bacteria	Proteobacteria	Gammaproteobacteria	*	*	*			0	0	1		0	0	0		0	0	0
8	Bacteria	Proteobacteria	Gammaproteobacteria	Aeromonadales	Succinivibrionaceae	Anaerobiospirillum			0	1	0		0	0	0		0	0	0
191	Bacteria	Proteobacteria	Gammaproteobacteria	Alteromonadales	Colwelliaceae	Colwellia			0	0	0		0	1	0		0	0	0
104	Bacteria	Proteobacteria	Gammaproteobacteria	Betaproteobacteriales	Nitrosomonadaceae	MND1			0	0	0		0	0	0		0	1	0
206	Bacteria	Proteobacteria	Gammaproteobacteria	Coxiellales	Coxiellaceae	Coxiella			0	0	0		0	0	1		0	0	0
21	Bacteria	Proteobacteria	Gammaproteobacteria	Ectothiorhodospirales	Ectothiorhodospiraceae	uncultured			0	0	1		0	1	0		0	0	0
141	Bacteria	Proteobacteria	Gammaproteobacteria	Ectothiorhodospirales	Thioalkalispiraceae	Thioalkalispira			0	0	0		0	0	0		0	0	1
142	Bacteria	Proteobacteria	Gammaproteobacteria	Francisellales	Francisellaceae	uncultured			0	0	0		0	0	0		0	0	1
143	Bacteria	Proteobacteria	Gammaproteobacteria	Oceanospirillales	Nitrincolaceae	Motiliproteus			0	0	0		0	1	0		0	0	1
144	Bacteria	Proteobacteria	Gammaproteobacteria	Oceanospirillales	Nitrincolaceae	Neptunomonas			0	0	0		0	0	0		0	0	1
9	Bacteria	Spirochaetes	Brachyspirae	Brachyspirales	Brachyspiraceae	Brachyspira			0	1	0		0	0	0		0	0	0
105	Bacteria	Spirochaetes	Spirochaetia	Spirochaetales	Spirochaetaceae	uncultured			0	0	0		0	0	0		0	1	1
145	Bacteria	Spirochaetes	Spirochaetia	Spirochaetales	Spirochaetaceae	Sediminispirochaeta			0	0	0		0	0	0		0	0	1
146	Bacteria	Spirochaetes	Spirochaetia	Spirochaetales	Spirochaetaceae	Spirochaeta 2			0	0	0		0	0	0		2	0	1
207	Bacteria	Spirochaetes	Spirochaetia	Spirochaetales	Spirochaetaceae	Sphaerochaeta			0	0	0		0	0	1		0	0	0
106	Bacteria	Tenericutes	Mollicutes	Haloplasmatales	Haloplasmataceae	Haloplasma			0	0	0		0	0	0		1	1	0
22	Bacteria	WS1	uncultured bacterium	uncultured bacterium	uncultured bacterium	uncultured bacterium			0	0	1		0	0	0		1	0	0
174	Bacteria	WS2	uncultured bacterium	uncultured bacterium	uncultured bacterium	uncultured bacterium			0	0	0		0	0	0		1	0	0
175	Bacteria	Zixibacteria	uncultured bacterium	uncultured bacterium	uncultured bacterium	uncultured bacterium			0	0	0		0	0	0		1	0	0
192	Bacteria	Zixibacteria	uncultured candidate division TA06 bacterium	uncultured candidate division TA06 bacterium	uncultured candidate division TA06 bacterium	uncultured candidate division TA06 bacterium			0	0	0		0	1	0		0	0	0
208	Bacteria	Zixibacteria	uncultured Caldithrix sp.	uncultured Caldithrix sp.	uncultured Caldithrix sp.	uncultured Caldithrix sp.			0	0	0		0	0	1		0	0	0
107	Unassigned	NA	NA	NA	NA	NA			0	0	0		0	1	1		0	1	0
